# Supplementary material for: Applying Gel-Supported Liquid Extraction to Tutankhamun’s Textiles for the Identification of Ancient Colorants: A Case Study
Source: Gels. 2023 Jun 25;9(7):514. doi: 10.3390/gels9070514 (PMC10379361; doi:10.3390/gels9070514)
Supplement: Supplementary file 1 [file gels-09-00514-s001.zip]

Archive with 1 entries (1 files):
- gels-2451305-supplementary.pdf
